# Supplementary material for: Prevalence and genetic diversity of clinical Vibrio parahaemolyticus isolates from China, revealed by multilocus sequence typing scheme
Source: Front Microbiol. 2015 Apr 9;6:291. doi: 10.3389/fmicb.2015.00291 (PMC4391058; doi:10.3389/fmicb.2015.00291)
Supplement: Supplementary file 1 [file Table1.XLS]

## Sheet: Table S1
Table S1 218 Vibrio parahaemolyticus isolates used in this study (sorted by the timing of the identification of the strains)
isolate	year	country	region	serotype	MLST									AA-MLST
					dnaE	gyrB	recA	dtdS	pntA	pyrC	tnaA	ST		p_dnaE	p_gyrB	p_recA	p_dtdS	p_pntA	p_pyrC	p_tnaA	pST
Vp863	1990	China	Unknown	Unknown	197	226	25	234	10	18	151	556		2	1	1	1	1	1	31	218
S014_133	1992	China	Taiwan	Unknown	41	40	36	41	36	39	32	68		1	1	1	1	2	1	1	9
S015_134	1992	China	Taiwan	Unknown	41	40	36	41	36	39	32	68		1	1	1	1	2	1	1	9
S016_166	1992	China	Taiwan	Unknown	60	108	86	98	18	45	51	120		1	1	1	1	1	1	1	1
S060_196	1992	China	Taiwan	Unknown	60	116	91	135	50	118	2	272		1	1	1	1	1	20	1	53
S018_304	1993	China	Taiwan	Unknown	60	108	86	98	18	45	51	120		1	1	1	1	1	1	1	1
S109_527	1993	China	Taiwan	Unknown	28	28	44	46	61	49	38	326		1	1	1	1	1	3	1	4
S020_634	1994	China	Taiwan	Unknown	28	28	44	46	61	49	38	326		1	1	1	1	1	3	1	4
S033_672	1994	China	Taiwan	Unknown	28	4	82	88	63	69	1	8		1	1	1	1	1	3	1	4
S055_720	1994	China	Taiwan	Unknown	43	41	31	42	37	40	33	69		3	1	1	1	1	1	1	31
S056_668	1994	China	Taiwan	Unknown	43	41	31	42	37	40	33	69		3	1	1	1	1	1	1	31
S057_718	1994	China	Taiwan	Unknown	43	41	31	42	37	40	33	69		3	1	1	1	1	1	1	31
S013_1304	1996	China	Taiwan	Unknown	35	4	16	50	29	5	42	91		1	1	1	1	1	1	1	1
S092_1291	1996	China	Taiwan	Unknown	3	4	19	4	29	4	22	3		2	1	1	1	1	1	1	2
S095_1301	1996	China	Taiwan	Unknown	35	4	16	50	29	5	42	91		1	1	1	1	1	1	1	1
S066_1152	1997	China	Taiwan	Unknown	3	4	19	4	29	4	22	3		2	1	1	1	1	1	1	2
S067_1153	1997	China	Taiwan	Unknown	3	4	19	4	29	4	22	3		2	1	1	1	1	1	1	2
S068_1155	1997	China	Taiwan	Unknown	3	4	19	4	29	4	22	3		2	1	1	1	1	1	1	2
S074_1139	1997	China	Taiwan	Unknown	3	4	19	4	29	4	22	3		2	1	1	1	1	1	1	2
S063_1346	1998	China	Taiwan	Unknown	3	4	19	4	29	4	22	3		2	1	1	1	1	1	1	2
S064_1347	1998	China	Taiwan	Unknown	3	4	19	4	29	4	22	3		2	1	1	1	1	1	1	2
S065_1267	1998	China	Taiwan	Unknown	3	4	19	4	29	4	22	3		2	1	1	1	1	1	1	2
Vp861	1998	China	Unknown	Unknown	31	277	207	238	144	214	108	566		1	1	1	1	1	58	1	216
S002	1999	China	Unknown	O2:K3	98	135	112	107	77	97	26	216		2	1	1	1	1	1	1	2
S002_1293	1999	China	Taiwan	Unknown	98	135	112	107	77	97	26	216		2	1	1	1	1	1	1	2
S075_1227	1999	China	Taiwan	Unknown	3	4	19	4	29	4	22	3		2	1	1	1	1	1	1	2
S076_1228	1999	China	Taiwan	Unknown	3	4	19	4	29	4	22	3		2	1	1	1	1	1	1	2
S077_1229	1999	China	Taiwan	Unknown	3	4	19	4	29	4	22	3		2	1	1	1	1	1	1	2
S078_1230	1999	China	Taiwan	Unknown	3	4	19	4	29	4	22	3		2	1	1	1	1	1	1	2
S090_1362	1999	China	Taiwan	Unknown	3	4	19	4	29	4	22	3		2	1	1	1	1	1	1	2
S119_1364	1999	China	Taiwan	Unknown	28	83	82	117	18	69	79	224		1	1	1	1	1	3	1	4
S130	2003	China	Unknown	Unknown	43	41	107	42	37	40	33	527		3	1	2	1	1	1	1	150
S130_Shen	2003	China	Unknown	Unknown	43	41	31	42	37	40	33	69		3	1	1	1	1	1	1	31
S131_Qin	2003	China	Unknown	Unknown	3	4	19	4	29	4	22	3		2	1	1	1	1	1	1	2
S135_ICDC-VP77	2003	China	Unknown	Unknown	3	4	19	4	29	4	22	3		2	1	1	1	1	1	1	2
S136_ICDC-VP87	2004	China	Unknown	Unknown	3	4	19	4	29	4	22	3		2	1	1	1	1	1	1	2
S132_ICDC-VP32	2005	China	Unknown	Unknown	14	30	139	78	4	37	13	328		1	1	1	1	1	2	1	3
S133_ICDC-VP53	2005	China	Unknown	Unknown	3	4	19	4	29	4	22	3		2	1	1	1	1	1	1	2
S134	2005	China	Unknown	Unknown	43	41	107	42	37	40	33	527		3	1	2	1	1	1	1	150
S134_ICDC-VP75	2005	China	Unknown	Unknown	43	41	31	42	37	40	33	69		3	1	1	1	1	1	1	31
S137_ICDC-VP88	2005	China	Unknown	Unknown	3	4	19	4	29	4	22	3		2	1	1	1	1	1	1	2
VP895	2005	China	Unknown	Unknown	3	4	73	13	4	214	33	624		2	1	1	1	1	58	1	224
1	2006	China	Guangdong	O1:K25	3	4	19	4	29	4	22	3		2	1	1	1	1	1	1	2
3	2006	China	Guangdong	O3:K6	3	4	19	4	29	4	22	3		2	1	1	1	1	1	1	2
34	2006	China	Guangdong	O1:K25	3	4	19	4	29	4	22	3		2	1	1	1	1	1	1	2
P15	2006	China	Shanghai	O4:KUK	140	167	136	151	50	135	17	301		1	1	1	1	1	3	1	4
S003_1185	2006	China	Hong Kong	Unknown	35	4	16	50	29	5	42	91		1	1	1	1	1	1	1	1
S039_1036	2006	China	Taiwan	Unknown	12	101	84	91	58	78	33	321		2	1	1	1	22	1	1	131
S126_1188	2006	China	Taiwan	Unknown	3	4	19	4	29	4	22	3		2	1	1	1	1	1	1	2
V249	2006	China	Jiangsu	O4:Kuk	38	25	19	96	45	81	65	128		2	1	1	1	1	28	1	113
V251	2006	China	Jiangsu	O3:K6	3	4	19	4	29	4	22	3		2	1	1	1	1	1	1	2
V254	2006	China	Jiangsu	O3:Kuk	11	48	3	48	26	48	26	189		2	1	1	1	1	1	1	2
V258	2006	China	Jiangsu	O3:K68	3	4	19	4	29	4	22	3		2	1	1	1	1	1	1	2
V261	2006	China	Jiangsu	O3:K6	60	108	86	98	18	45	51	120		1	1	1	1	1	1	1	1
V262	2006	China	Jiangsu	O3:K33	47	112	38	97	68	69	64	127		1	1	1	1	8	3	1	65
V263	2006	China	Jiangsu	O3:K68	3	4	19	4	29	4	22	3		2	1	1	1	1	1	1	2
V264	2006	China	Jiangsu	O3:K6	3	4	19	4	29	4	22	3		2	1	1	1	1	1	1	2
V267	2006	China	Jiangsu	O1:Kuk	3	4	19	4	29	4	22	3		2	1	1	1	1	1	1	2
V405	2006	China	Jiangsu	O5:K17	97	127	101	29	78	99	47	194		2	1	1	1	1	3	1	7
VP06157	2006	China	Guangdong	O8:K22	112	266	190	12	39	73	86	529		1	1	1	1	1	1	1	1
W1	2006	China	Guangdong	O1:K25	3	4	19	4	29	4	22	3		2	1	1	1	1	1	1	2
XM-VP95	2006	China	Fujian	O5:K17	51	25	30	314	23	78	26	963		2	1	1	1	1	1	1	2
07vp037	2007	China	Unknown	O10:K71	287	103	18	167	23	45	68	1118		Unknown	Unknown	Unknown	Unknown	Unknown	Unknown	Unknown	Unknown
07VP054	2007	China	Unknown	O1:K38	51	104	178	146	28	45	12	777		2	1	1	1	1	1	1	2
Guangdong-VP07003	2007	China	Guangdong	O4:K8	31	371	67	13	4	299	1	959		1	1	1	1	1	16	1	50
HY19	2007	China	Guangdong	O11:K36	3	4	19	4	29	4	22	3		2	1	1	1	1	1	1	2
HY20	2007	China	Guangdong	O11:K36	3	4	19	4	29	4	22	3		2	1	1	1	1	1	1	2
P202	2007	China	Shanghai	O4: K8	27	84	127	139	54	124	37	283		1	1	1	1	1	1	1	1
P43	2007	China	Shanghai	O4:KUK	27	106	127	152	54	124	101	302		1	1	1	1	1	1	1	1
S138_ICDC-VP133	2007	China	Unknown	Unknown	3	4	19	4	29	4	22	3		2	1	1	1	1	1	1	2
V248	2007	China	Jiangsu	O3:K29	60	108	86	99	18	45	51	188		1	1	1	7	1	1	1	84
V253	2007	China	Jiangsu	O10:Kuk	49	107	90	19	73	37	20	129		1	1	1	1	1	2	2	42
V275	2007	China	Jiangsu	O1:K36	3	4	19	4	29	4	22	3		2	1	1	1	1	1	1	2
V276	2007	China	Jiangsu	O3:K6	3	4	19	4	29	4	22	3		2	1	1	1	1	1	1	2
V283	2007	China	Jiangsu	O3:K25	3	4	19	4	29	4	22	3		2	1	1	1	1	1	1	2
V327	2007	China	Jiangsu	O1:K26	3	126	19	4	29	4	22	192		2	1	1	1	1	1	1	2
V336	2007	China	Jiangsu	O3:K6	3	4	19	4	29	4	22	3		2	1	1	1	1	1	1	2
VIP4	2007	China	Hong Kong	Unknown	3	4	19	4	29	4	22	3		2	1	1	1	1	1	1	2
VP07250	2007	China	Guangdong	O1:K25	4	13	11	91	18	9	23	481		2	1	1	1	1	7	1	19
Vp858	2007	China	Unknown	Unknown	173	82	73	235	4	5	26	558		2	1	1	13	1	1	1	213
Vp864	2007	China	Unknown	Unknown	3	4	19	4	29	4	152	557		2	4	1	1	1	1	32	219
VP893	2007	China	Unknown	Unknown	3	4	19	4	29	4	152	557		2	1	1	1	1	1	32	222
W50	2007	China	Guangdong	O11:K36	3	4	19	4	29	4	22	3		2	1	1	1	1	1	1	2
3'	2008	China	Guangdong	O11:K36	3	4	19	4	29	4	22	3		2	1	1	1	1	1	1	2
BA2	2008	China	Guangdong	O3:K6	3	4	19	4	29	4	22	3		2	1	1	1	1	1	1	2
F08-36	2008	China	Unknown	O5:K17	31	132	73	13	4	145	1	781		1	1	1	1	1	3	1	4
F08-74	2008	China	Unknown	O3:KUK	198	409	35	356	26	92	186	1124		Unknown	Unknown	Unknown	Unknown	Unknown	Unknown	Unknown	Unknown
F08-92	2008	China	Unknown	O1:K56	28	4	82	88	63	140	1	783		1	1	1	1	1	1	1	1
GM6	2008	China	Guangdong	O4:K68	3	4	19	4	29	4	22	3		2	1	1	1	1	1	1	2
GM8	2008	China	Guangdong	O4:K68	3	4	19	4	29	4	22	3		2	1	1	1	1	1	1	2
Guangdong-VP08018	2008	China	Guangdong	O4:K8	11	48	112	48	26	48	26	962		2	1	1	1	1	1	1	2
V-11	2008	China	Guangdong	O1:K25	3	4	19	147	93	4	22	305		2	1	1	1	1	1	1	2
V-12	2008	China	Guangdong	O1:K25	3	4	19	147	93	4	22	305		2	1	1	1	1	1	1	2
V252	2008	China	Jiangsu	O4:K68	3	4	19	4	29	4	22	3		2	1	1	1	1	1	1	2
V350	2008	China	Jiangsu	O3:K6	3	4	19	4	29	4	22	3		2	1	1	1	1	1	1	2
V357	2008	China	Jiangsu	O2:K29	60	108	86	98	18	45	51	120		1	1	1	1	1	1	1	1
V377	2008	China	Jiangsu	O1:K56	28	4	82	88	63	69	1	8		1	1	1	1	1	3	1	4
V378	2008	China	Jiangsu	O3:K6	98	135	112	107	77	97	26	216		2	1	1	1	1	1	1	2
V381	2008	China	Jiangsu	O3:Kuk	44	130	87	110	29	37	63	193		2	1	1	1	1	2	8	103
V472	2008	China	Jiangsu	O1:K38	80	88	111	109	37	95	69	217		1	1	1	1	1	9	1	23
V485	2008	China	Jiangsu	O1:K56	35	111	85	100	26	84	1	123		1	1	1	1	1	1	1	1
V495	2008	China	Jiangsu	O1:K56	28	4	82	88	63	69	1	8		1	1	1	1	1	3	1	4
V501	2008	China	Jiangsu	O1:Kuk	103	3	89	3	72	82	2	200		2	1	1	1	1	1	1	2
V502	2008	China	Jiangsu	O1:K56	28	4	82	88	63	69	1	8		1	1	1	1	1	3	1	4
V625	2008	China	Jiangsu	O1:K36	108	136	109	35	11	82	24	223		1	1	1	1	1	1	1	1
VIP-0439	2008	China	Hong Kong	Unknown	3	4	19	4	29	4	22	3		2	1	1	1	1	1	1	2
VP07015	2008	China	Guangdong	O1:K25	28	106	82	204	18	7	26	491		1	1	1	1	1	1	1	1
VP08353	2008	China	Guangdong	O1:K56	11	48	82	48	26	48	26	812		2	1	1	1	1	1	1	2
VP08354	2008	China	Guangdong	O1:K56	11	48	82	48	26	48	26	812		2	1	1	1	1	1	1	2
VP11153	2008	China	Guangdong	O3:K6	3	48	19	4	29	4	22	487		2	1	1	1	1	1	1	2
VP11155	2008	China	Guangdong	O3:K6	3	4	19	4	29	197	22	489		2	1	1	1	1	39	1	117
V456	2009	China	Jiangsu	O4:K37	19	4	88	2	34	18	23	62		1	1	1	1	1	1	1	1
V473	2009	China	Jiangsu	O10:Kuk	100	123	110	13	11	96	57	218		1	1	1	1	1	1	1	1
V478	2009	China	Jiangsu	O1:Kuk	22	28	17	13	8	19	14	199		2	1	1	1	1	1	4	26
V504	2009	China	Jiangsu	O3:K6	3	4	19	4	29	4	22	3		2	1	1	1	1	1	1	2
V506	2009	China	Jiangsu	Unknown	3	4	19	4	29	22	22	227		2	1	1	1	1	2	1	5
V529	2009	China	Jiangsu	O1:Kuk	28	90	113	82	81	104	26	226		1	1	1	1	24	1	1	74
V533	2009	China	Jiangsu	O1:Kuk	22	28	17	13	8	19	14	199		2	1	1	1	1	1	4	26
V562	2009	China	Jiangsu	O1:K28	125	160	89	13	18	82	76	303		10	1	1	1	1	1	1	159
VP09019	2009	China	Guangdong	O3:K1	5	36	27	13	18	192	77	493		2	1	1	1	1	2	1	5
VP09059	2009	China	Guangdong	O4:K12	33	261	93	151	176	52	194	813		1	1	1	1	1	4	1	11
VP09075	2009	China	Guangdong	O5:K17	11	106	192	220	4	73	17	530		2	1	1	1	1	1	1	2
VP09094	2009	China	Guangdong	O8:K21	186	258	181	29	4	18	132	494		2	1	1	1	1	1	1	2
VP09122	2009	China	Guangdong	O8:K21	186	258	181	29	4	18	132	494		2	1	1	1	1	1	1	2
VP09157	2009	China	Guangdong	O5:K17	93	77	144	19	23	201	23	532		2	1	1	1	1	1	1	2
VP09332	2009	China	Guangdong	O1:K41	39	113	27	39	3	37	61	483		1	1	1	1	1	2	1	3
VP09433	2009	China	Guangdong	O6:K18	192	36	166	212	26	193	38	495		5	1	1	1	1	2	1	155
82	2010	China	Beijing	Unknown	3	225	19	4	29	4	22	431		2	1	1	1	1	1	1	2
85	2010	China	Beijing	Unknown	186	252	181	29	4	18	132	479		2	1	1	1	1	1	1	2
87	2010	China	Beijing	Unknown	33	211	31	167	118	172	17	432		1	1	1	1	1	1	1	1
735	2010	China	Shanghai	Unknown	146	180	19	88	73	11	51	330		1	1	1	1	1	1	1	1
736	2010	China	shanghai	Unknown	147	181	127	69	26	18	23	331		2	1	1	1	1	1	1	2
5-1	2010	China	Guangdong	O3:K6	3	4	19	4	29	4	22	3		2	1	1	1	1	1	1	2
F10-105	2010	China	NA	O4:K68	3	4	19	4	29	48	22	787		2	1	1	1	1	1	1	2
F10-106	2010	China	NA	O4:K68	3	4	19	4	29	48	22	787		2	1	1	1	1	1	1	2
F10-38	2010	China	NA	O2:K28	5	41	217	198	26	48	48	791		2	1	1	1	1	1	1	2
F10-43	2010	China	NA	O4:K9	14	30	141	78	4	35	13	789		1	1	1	1	1	4	1	11
F10-68	2010	China	NA	O4:Kuk	49	314	38	219	26	203	26	776		1	1	1	1	1	1	1	1
F10-69	2010	China	NA	O2:K3	98	4	30	32	77	48	82	788		2	1	1	1	1	1	1	2
F10-74	2010	China	NA	O5:KUK	35	43	38	21	31	37	37	784		1	1	1	1	1	2	1	3
Hangzhou2010-10	2010	China	zhejiang	O4:K18	106	315	31	29	158	11	174	670		1	1	1	1	1	1	1	1
Hangzhou2010-25	2010	China	zhejiang	O3:K17	31	316	25	274	71	73	62	675		1	1	1	1	1	1	1	1
HZ2010-94	2010	China	zhejiang	O3:Kuk	35	110	29	78	10	86	51	654		1	1	1	1	1	10	1	16
Vp0022	2010	China	shanghai	Unknown	14	30	141	78	4	37	13	332		1	1	1	1	1	2	1	3
Vp0030	2010	China	Shanghai	Unknown	60	108	31	98	18	45	51	333		1	1	1	1	1	1	1	1
VP009	2010	China	Unknown	Unknown	4	181	19	4	29	4	22	343		2	1	1	1	1	1	1	2
VP011	2010	China	Unknown	Unknown	147	181	127	69	26	18	22	344		2	1	1	1	1	1	1	2
VP013	2010	China	Unknown	Unknown	11	48	19	48	26	48	26	345		2	1	1	1	1	1	1	2
VP023	2010	China	Unknown	Unknown	28	4	127	88	63	69	1	341		1	1	1	1	1	3	1	4
VP026	2010	China	Unknown	Unknown	149	184	31	76	98	11	84	338		1	1	1	1	12	1	1	68
VP032	2010	China	Unknown	Unknown	47	139	53	19	50	143	26	337		1	1	1	1	1	1	1	1
VP040	2010	China	Unknown	Unknown	149	184	31	76	98	11	84	338		1	1	1	1	12	1	1	68
VP041	2010	China	Unknown	Unknown	98	4	136	107	77	46	33	340		2	1	1	1	1	3	1	7
VP10053	2010	China	Guangdong	O4:K12	27	226	73	27	26	18	37	814		1	1	1	1	1	1	1	1
VP10133	2010	China	Guangdong	O1:K56	28	4	82	4	63	69	1	482		1	1	1	1	1	3	1	4
VP10140	2010	China	Guangdong	O1:K36	3	4	189	4	29	4	22	492		2	1	1	1	1	1	1	2
VP10162	2010	China	Guangdong	O1:K56	71	345	246	167	177	69	47	815		1	1	1	1	37	3	1	167
VP10190	2010	China	Guangdong	O3:K29	3	111	167	188	116	5	33	816		2	1	1	1	14	1	1	128
VP10339	2010	China	Guangdong	O3:K41	43	41	107	42	37	40	33	527		3	1	2	1	1	1	1	150
VP10368	2010	China	Guangdong	O11:K36	3	4	19	4	29	4	142	496		2	1	1	1	1	1	1	2
162	2011	China	Beijing	Unknown	185	226	73	19	26	18	37	478		14	1	1	1	1	1	1	163
2011 37-11	2011	China	NA	O8:K41	244	41	107	42	37	40	33	806		3	1	2	1	1	1	1	150
Guangdong-VP11036	2011	China	Guangdong	O1:K41	43	41	27	42	37	40	33	960		3	1	1	1	1	1	1	31
Guangdong-VP11228	2011	China	Guangdong	O3:K117	5	137	125	50	23	196	79	961		2	1	1	1	1	38	1	116
SH11VP28	2011	China	Shanghai	O10	172	227	171	181	119	5	57	475		1	1	1	1	9	1	1	66
SH11VP32	2011	China	Shanghai	O2	96	228	31	3	120	131	33	476		1	1	1	1	1	3	1	4
SH11VP38	2011	China	Shanghai	O10	172	227	170	181	119	5	57	477		1	1	8	1	9	1	1	89
SH11VP4	2011	China	Shanghai	O4	7	236	99	26	6	18	26	472		2	1	1	1	1	1	1	2
SH11VP40	2011	China	Shanghai	O2:K3	98	4	112	107	77	97	23	433		2	1	1	1	1	1	1	2
SH11VP47	2011	China	Shanghai	O2	98	229	112	107	18	97	23	434		2	1	1	1	1	1	1	2
SH11VP48	2011	China	Shanghai	O3:K6	3	4	31	4	29	4	22	435		2	1	1	1	1	1	1	2
SH11VP69	2011	China	Shanghai	O10	133	234	70	75	28	11	99	443		2	1	1	1	1	1	1	2
SH11VP70	2011	China	Shanghai	O4:K34	47	58	19	19	50	37	26	444		1	1	1	1	1	2	1	3
SH11VP75	2011	China	Shanghai	O10	133	67	4	79	43	63	62	448		2	1	1	1	1	1	1	2
VP11036	2011	China	Guangdong	O1:K41	43	41	19	42	37	40	33	484		3	1	1	1	1	1	1	31
VP11093	2011	China	Guangdong	O4:K8	11	108	19	48	26	48	26	438		2	1	1	1	1	1	1	2
VP11095	2011	China	Guangdong	O3:K29	60	4	86	98	18	45	51	480		1	1	1	1	1	1	1	1
VP11133	2011	China	Guangdong	O3:K6	3	108	19	4	29	4	22	526		2	1	1	1	1	1	1	2
VP11134	2011	China	Guangdong	O3:K29	60	4	86	98	18	45	51	480		1	1	1	1	1	1	1	1
VP11228	2011	China	Guangdong	O3:K6	5	137	123	50	23	196	79	497		2	1	1	1	1	38	1	116
Vp856	2011	China	Unknown	Unknown	51	115	248	19	178	204	199	840		2	1	13	1	1	1	1	220
VP896	2011	China	Unknown	Unknown	29	5	22	12	20	69	25	625		1	1	1	1	3	3	1	225
XM-VP2011034	2011	China	Fujian	O1:K38	132	391	31	29	197	314	26	1034		2	1	1	1	1	51	1	197
2012 29	2012	China	Unknown	O2:K3	98	135	112	107	77	97	26	216		2	1	1	1	1	1	1	2
2012 8-11	2012	China	Unknown	O1:Kuk	176	197	245	298	6	39	66	807		1	1	1	1	1	1	1	1
F12-15	2012	China	Unknown	O3:KUK	286	104	19	181	187	131	57	1117		Unknown	Unknown	Unknown	Unknown	Unknown	Unknown	Unknown	Unknown
FX-185	2012	China	Guangdong	O3:K6	3	4	19	4	29	4	22	3		2	1	1	1	1	1	1	2
Hangzhou2010-599	2012	China	zhejiang	O3:K6	1	147	19	4	29	4	22	672		2	1	1	1	1	1	1	2
Hangzhou2012-191	2012	China	zhejiang	O1:KUK	35	110	227	78	10	86	51	671		1	1	1	1	1	10	1	16
V-213	2012	China	Guangdong	O4:K68	3	4	19	4	29	4	22	3		2	1	1	1	1	1	1	2
VP12010	2012	China	Guangdong	O1:K56	48	5	41	299	140	7	108	817		2	1	1	1	1	1	1	2
VP12121	2012	China	Guangdong	O4:K12	33	261	93	151	176	52	194	813		1	1	1	1	1	4	1	11
VP12136	2012	China	Guangdong	O8:K21	245	346	239	300	19	269	99	818		2	1	1	1	1	44	1	169
VP19	2012	China	Unknown	Unknown	2	198	72	94	26	7	94	863		1	1	1	1	1	1	1	1
VP25	2012	China	Unknown	Unknown	51	4	19	4	29	4	22	886		2	1	1	1	1	1	1	2
VP33	2012	China	Unknown	Unknown	137	198	144	82	18	152	86	887		1	1	1	1	1	1	1	1
VP40Lux	2012	China	Unknown	Unknown	28	39	230	19	61	195	1	888		1	1	1	1	1	2	1	3
VP43	2012	China	Unknown	Unknown	92	106	74	102	28	3	20	889		2	1	1	1	1	2	1	5
VP44Lux	2012	China	Unknown	Unknown	92	106	25	102	28	3	20	890		2	1	1	1	1	2	1	5
VP45	2012	China	Unknown	Unknown	208	300	213	76	147	46	24	891		1	1	1	1	1	3	1	4
VP46Lux	2012	China	Unknown	Unknown	208	300	213	76	147	46	24	891		1	1	1	1	1	3	1	4
VP47	2012	China	Unknown	Unknown	208	300	213	76	147	46	24	891		1	1	1	1	1	3	1	4
VP50Lux	2012	China	Unknown	Unknown	8	168	98	13	56	45	57	892		2	1	1	1	4	1	1	14
VP53	2012	China	Unknown	Unknown	10	58	62	95	50	85	2	893		2	1	1	1	1	3	1	7
VP54Lux	2012	China	Unknown	Unknown	35	269	101	167	80	79	57	894		1	1	1	1	1	2	1	3
VP58Lux	2012	China	Unknown	Unknown	80	43	49	74	26	7	34	895		1	1	1	1	1	1	1	1
VP13-009	2013	China	Unknown	O3:KUK	42	157	31	357	6	113	71	1119		Unknown	Unknown	Unknown	Unknown	Unknown	Unknown	Unknown	Unknown
WX14102	2014	China	Unknown	O5:K17	173	406	73	47	4	116	227	1111		2	1	1	1	1	1	1	2
WX14103	2014	China	Unknown	O5:K17	284	343	293	191	23	326	132	1112		1	1	1	1	1	1	1	1
WX14107	2014	China	Unknown	Unknown	34	4	216	151	201	327	33	1113		1	1	1	1	41	2	1	193
WX14113	2014	China	Unknown	Unknown	110	407	70	76	78	328	148	1114		1	1	1	1	1	57	27	190
WX14115	2014	China	Unknown	Unknown	285	13	60	171	21	329	23	1115		2	1	1	1	1	1	1	2
WX14116	2014	China	Unknown	O3:K6	3	4	19	4	29	4	22	3		2	1	1	1	1	1	1	2
WX1465	2014	China	Unknown	O3:K6	3	4	19	4	29	4	22	3		2	1	1	1	1	1	1	2
WX1472	2014	China	Unknown	O3:K6	3	4	19	4	29	4	22	3		2	1	1	1	1	1	1	2
WX1475	2014	China	Unknown	O3:K6	80	252	160	179	26	10	23	1109		1	1	1	1	1	1	1	1
WX1478	2014	China	Unknown	O3:K6	3	4	19	4	29	4	22	3		2	1	1	1	1	1	1	2
WX1498	2014	China	Unknown	O11:K40	31	366	264	339	26	45	24	1110		1	1	1	1	1	1	1	1
